# Supplementary material for: The immune subtypes and landscape of sarcomas
Source: BMC Immunol. 2022 Sep 24;23:46. doi: 10.1186/s12865-022-00522-3 (PMC9508767; doi:10.1186/s12865-022-00522-3)
Supplement: Supplementary file 5 — Additional file5. Table S2: List of 549 genes with mutation frequency >3 in all subtypes. [file 12865_2022_522_MOESM5_ESM.xlsx]

## Sheet: subtype.mut.gene
Supplementary Table 2. List of 549 genes with mutation frequency > 3 in all subtype
Tag	IMS1	IMS2	IMS3
APOB	4	2	4
CELSR3	1	2	2
ZAN	1	4	1
PRKDC	1	4	2
PKHD1L1	6	2	2
DNHD1	2	2	1
CD163	3	1	1
CCDC168	3	2	2
TP53	16	38	31
PCNT	2	1	3
CFAP47	2	3	2
DNAH14	3	5	3
ANKRD17	1	2	1
MUC17	4	6	4
VPS13A	1	1	3
PREX2	1	2	2
PRUNE2	2	3	0
WNK2	2	3	0
BRCA2	0	3	1
MYO5B	1	2	1
MACF1	5	2	2
DUSP27	0	3	1
CFH	0	3	1
PHLDB2	3	0	3
SEC24D	2	1	1
TENM2	3	1	1
MDN1	2	0	5
SYNE1	2	7	1
TNRC18	3	3	2
ABCA13	3	3	3
ADGRB1	0	3	1
CUBN	2	2	2
KIAA1217	1	3	2
AHNAK	5	4	2
OR8D1	1	1	3
MTUS2	1	3	1
RTL1	2	1	2
HYDIN	2	4	2
ZNF469	1	2	2
WDR87	4	3	2
ZNF81	2	1	1
ATRX	9	20	7
MAGI2	1	0	3
MYH2	2	0	2
MUC16	10	12	6
RYR1	4	7	3
FCGBP	2	1	3
JAG1	1	0	3
NEB	2	1	1
DNAH5	5	4	2
CDH12	1	3	0
FLNC	2	2	0
KIAA1549	4	4	0
KCNV1	1	2	1
SPATA31D1	3	3	1
GRIN3A	0	5	1
TBX5	2	2	0
KNTC1	0	2	2
RASGRF1	1	2	2
SRRM2	3	1	1
FBN3	2	3	0
FAM182B	1	3	0
TNR	4	3	0
TTN	8	14	7
PBRM1	1	3	0
CDH9	1	3	1
RICTOR	1	2	2
MCM10	2	1	1
ITPR2	2	3	1
NAV3	5	5	1
MGAT4C	0	4	0
CFAP54	4	3	3
NOTCH3	2	2	1
CHD5	1	2	1
METTL13	1	2	1
ADGRV1	5	6	1
FAM205A	0	4	0
PIK3AP1	0	4	1
NOS1	4	4	0
SMARCAL1	1	5	0
KALRN	4	4	0
SHROOM2	4	1	1
COL4A6	2	3	0
CNGA3	1	0	3
COL4A3	2	0	2
ITPR1	2	0	2
C6	1	3	1
PCDHA6	1	2	2
COL5A3	4	3	1
SCN2A	1	7	5
SLC4A7	3	0	1
PPP1R3A	2	0	2
PTEN	2	1	2
DNAH9	3	6	2
FLG	4	4	2
PIK3CA	1	4	1
KIT	1	1	2
DCHS2	3	1	5
OR52L1	1	1	2
DNAH17	4	4	1
USH2A	5	8	3
MYT1L	2	3	1
CTNNA2	1	0	5
DNAH8	3	4	3
LRP1	4	2	2
RB1	4	11	12
SPTB	0	1	3
SEZ6L	2	2	1
HUWE1	1	2	3
GPRIN3	0	5	0
ARFGEF1	0	3	3
WDFY4	2	2	1
GLI1	2	2	0
TUBGCP5	4	2	0
ADAMTS18	2	2	1
HNF1B	1	2	1
CR1	3	0	2
PCDHA3	1	2	2
KEL	2	2	1
DCHS1	1	1	2
NBEA	2	1	1
ATP2A3	1	1	2
LAMA5	0	2	2
TOPBP1	1	2	1
RAD50	0	2	2
ADAMTS20	3	1	3
MYO16	2	1	1
CEP131	1	1	2
KIR3DX1	1	2	1
DAB1	2	1	1
SPHKAP	4	4	1
ADARB2	2	1	1
SACS	2	0	3
ZNF644	1	3	0
MROH2B	2	3	2
EPB41L4A	1	3	0
ZNF462	2	2	1
FREM2	4	4	2
WRAP53	1	2	1
HMCN1	0	6	1
URB2	1	2	1
OR2T8	1	2	1
APC	2	3	2
ABCB5	4	3	0
PLEC	1	2	1
ZNF488	0	3	1
TRHDE	1	3	2
VPS13C	2	2	0
SIGLEC7	1	3	0
CEP350	0	3	2
KMT2C	2	3	2
TJP2	1	1	3
MRC1	1	1	2
PIK3C2G	1	4	1
UNC13C	1	4	3
MPO	2	1	1
LILRB5	2	1	1
DSCAM	1	6	1
EIF4G3	0	1	3
FGD5	2	2	1
PCDH15	2	1	2
SALL3	1	3	1
C3	3	0	1
CHD6	3	0	1
PRRC2C	1	3	0
CACNA1E	2	2	1
UGT3A2	1	3	0
C7	0	3	1
AKAP12	0	4	0
SULF1	0	6	0
SFMBT2	0	3	1
MKI67	1	3	0
PHLDB1	1	4	0
KMT2D	1	5	0
EP400	4	2	0
ZBTB1	3	1	0
RSAD1	2	2	0
ZNF831	5	3	0
DRP2	3	2	0
DOCK2	4	2	1
THSD7A	2	2	1
SPATA31A6	3	3	1
OR5M10	1	0	3
CCDC60	2	1	1
PTPRU	1	2	3
NRD1	0	2	2
CAPN13	0	2	2
OGDHL	1	2	1
TECTA	2	3	2
AGAP2	3	2	1
ACAN	1	3	4
NLRP4	1	3	1
MAP3K19	1	2	1
TRDN	0	6	0
PCLO	4	7	4
MGAM	2	6	0
CHD7	0	5	1
ASAP1	1	2	1
CACNA1C	1	4	0
NPAS3	2	2	2
MYH4	0	4	2
CHAF1A	1	3	0
ZBED9	3	2	1
ST18	2	2	1
SLC22A8	1	2	2
NF1	2	8	2
NLRP12	2	2	1
DOPEY1	2	2	0
TMEM132D	1	3	0
SYNE2	0	4	0
ERICH3	4	1	2
XIRP2	2	2	2
PCDHGA4	3	1	0
SARDH	0	2	2
NRXN2	0	4	0
PRDM15	2	2	1
PTCHD2	5	3	0
TCHHL1	3	0	1
CFAP46	3	0	1
B4GALNT1	4	3	0
PEG3	3	5	0
GRIK3	2	2	1
FAM135B	1	3	0
MS4A14	0	3	1
GRM5	2	2	0
FAT3	3	4	1
RBFOX1	1	4	0
DCC	2	5	0
VAV1	1	2	1
CRTC2	1	3	0
RNF213	4	2	1
LOXHD1	0	4	0
FLNA	1	1	2
CACNA1H	2	5	1
MYO15A	2	4	2
LRP2	5	4	4
KIF1B	1	1	2
BCL9	3	1	1
BSN	2	2	1
PHRF1	1	4	0
PTPRC	2	2	1
NRXN1	1	1	4
FSIP2	3	1	0
EPHA5	1	2	1
PCDHAC2	2	2	0
TFAP2D	3	2	0
EYS	3	1	1
RELN	2	3	1
TNC	1	2	2
CSMD2	2	1	2
ATP1A2	2	0	2
DNAH7	3	3	3
CSMD3	5	2	1
COL22A1	2	1	2
SPTAN1	0	3	1
POLE	1	2	1
MKRN3	1	1	2
BAHCC1	1	2	2
ARAP2	2	2	2
DNAH10	3	3	1
AHNAK2	1	4	3
TET2	1	2	1
PRRC2A	3	0	1
MET	1	2	1
SIGLEC1	2	2	0
DCAF8L2	3	2	1
CACNA1S	2	1	1
LRP1B	3	4	2
PCDHA7	0	3	1
PPP1R16A	2	1	1
ABCG1	2	1	1
KIF1A	3	2	1
KBTBD12	3	2	0
COL4A1	2	0	3
ZNF234	3	2	0
MYO10	0	2	2
LAMA2	0	6	1
DNAH11	5	3	0
TOR1A	1	2	1
ANK3	3	1	1
SORL1	2	3	0
VWF	2	3	0
NCKAP5L	1	2	1
CASC5	1	2	1
MAPK8IP3	2	3	0
MYH11	0	4	2
ANKRD30B	3	1	0
UNC13A	1	3	1
GRIN2D	2	2	0
MYH14	2	3	0
ZNF534	1	3	1
RALGAPB	2	1	1
TTC3	2	2	0
CNKSR2	2	2	1
KIAA2022	3	1	0
TENM1	3	2	2
DST	0	4	0
C2CD5	0	4	0
LAMA3	3	2	0
ZNF225	0	4	0
DPYD	3	1	1
ADCY10	1	1	2
KLKB1	2	1	1
TRRAP	4	0	1
ZFPM2	1	1	2
IQGAP1	3	1	1
PCNXL2	1	1	2
IGSF10	2	1	1
NCOR2	1	2	1
ACSL4	0	0	4
BRINP3	1	3	1
SCN10A	2	1	1
RP11-766F14.2	2	3	0
PKHD1	2	4	1
HRNR	3	1	1
MUC4	5	4	3
NPAP1	3	1	1
DVL1	2	2	0
HTT	1	2	1
FLT4	0	3	1
FAM47C	3	3	1
MAGEC1	3	3	1
MYH1	2	1	3
DLGAP1	0	4	1
LTBP4	2	2	1
SLC7A14	2	1	1
VPS13B	2	2	1
CNTNAP3	0	3	1
C16orf96	2	2	0
PTPRS	1	3	1
SCN5A	2	3	0
AK9	3	1	0
ABCC3	3	1	1
TRPM2	2	1	1
KIAA1109	2	3	1
ARFGEF3	1	2	1
SGK223	0	5	0
TRPM6	1	3	1
PAPPA	4	1	1
MYH10	0	5	0
SCN9A	2	5	1
ZFHX2	4	2	0
KDM4B	2	1	1
MAGI1	0	2	2
FRMPD2	1	2	1
STARD9	0	4	0
KDM5C	2	2	1
BCAN	1	3	0
OR5V1	1	3	0
CSMD1	6	7	2
RP1	2	3	2
DOCK8	1	4	0
PRRC2B	1	3	0
GRIP1	1	3	0
DNAH3	2	3	0
BPIFB4	2	1	1
PTPRB	2	3	0
LRRK2	0	3	2
ZNF536	1	2	1
SYCP2	0	3	1
ALDH1L1	1	2	1
COL19A1	1	3	0
SEC16A	1	4	0
DSCAML1	3	1	0
C14orf39	1	2	1
TLN2	2	3	0
DNAH2	1	4	1
PSG1	2	1	2
CAMTA1	1	4	0
KIF17	2	2	0
TLR5	2	1	1
OBSCN	3	5	1
UNC80	4	1	0
CHL1	4	2	1
DOCK3	5	0	1
NUP54	3	1	0
FRAS1	5	1	0
COL11A2	2	2	1
SYNGAP1	1	2	1
SP4	1	3	0
PDE1C	3	2	0
ZNF804B	2	1	1
DENND2A	2	2	0
MROH1	3	1	0
CCDC171	3	1	0
DYNC2H1	4	3	0
IGHA1	2	2	0
CNOT1	2	0	2
RABEP1	3	1	0
SUZ12	2	1	1
NCAN	2	1	1
PLCB4	3	1	0
CACNA1A	2	2	1
PCDH11Y	2	1	1
ZNF804A	1	3	0
ZFHX4	1	2	2
MAP1A	3	2	0
ARHGAP31	1	3	0
C6orf165	2	3	0
SLC7A9	2	2	0
DOCK6	3	1	2
CECR2	6	0	0
CELSR1	3	1	1
FMN2	2	1	1
SLC8A3	1	2	1
RYR3	3	4	0
RYR2	4	6	2
CATSPER1	1	2	1
SCN1A	2	2	2
CEP295	1	2	1
SPEF2	1	3	0
PCDH1	0	3	1
NOTCH4	4	1	1
ACACB	0	2	2
SPTBN4	3	2	1
CACNA1F	2	3	0
ATM	1	2	3
TSC2	0	1	3
CEP290	0	3	2
MYH15	3	1	0
PKD1L1	2	2	0
DLGAP2	2	3	0
PKD1	1	2	1
MYH7B	3	2	0
SCUBE1	1	1	2
TRIOBP	0	3	2
GIMAP8	0	3	1
CREBBP	1	3	0
RBBP6	2	2	0
IL2RB	1	2	1
PCDHB3	0	3	2
DPP10	3	0	1
PTPRK	1	1	2
CALN1	1	2	1
PRDM9	2	2	0
FLG2	3	1	0
SCN4A	2	2	0
MOV10	2	2	0
IVL	2	2	0
FAT1	3	4	0
TDRD6	1	1	2
LINGO1	1	2	1
CDH10	1	3	1
PI4KA	2	1	1
SSPO	0	5	1
LRIG2	0	4	0
DNAH6	4	1	0
COL6A5	1	3	0
ZBBX	2	2	0
NWD2	3	1	0
PCDHA4	0	3	1
ADGRF4	1	3	0
SDK1	0	3	2
BRINP1	1	2	1
SLC17A6	3	2	0
TMEM132C	3	3	2
SMPD3	2	2	0
SHANK1	1	2	1
ZFX	0	2	2
AFF2	2	2	1
NRXN3	2	2	0
MYO18B	2	1	1
TXNRD1	1	2	1
PCDHA11	2	2	0
ANO7	2	3	0
CHRNA9	2	2	0
HECTD4	2	3	0
MUC5B	5	5	0
LPPR2	0	4	0
SLC26A10	1	2	2
DROSHA	2	2	0
HERC2	3	0	2
RAD54L2	1	2	1
LCT	1	3	0
GABRR1	2	3	1
ITGB4	0	4	0
ADGRG4	3	1	0
PAPPA2	3	2	0
SASH1	1	3	0
ASTN2	2	4	0
WNK3	0	3	1
PHKA1	2	2	0
CFTR	2	2	0
MYH7	2	2	2
F5	3	2	0
KCNQ5	4	0	0
LRBA	3	1	1
SND1	2	2	0
FRG2B	3	1	0
SLC12A5	3	1	0
COL18A1	1	3	0
RGPD3	3	1	0
ARID1A	1	2	1
FBN2	1	1	2
AKAP9	1	2	1
FRMPD4	1	2	1
HIST1H3B	3	0	1
SCNN1B	2	1	1
GRM3	2	0	2
ADAMTS17	1	2	1
CPT1A	1	3	0
KCNH8	1	3	1
MAN1A1	2	1	1
DUOX1	3	2	0
GRM8	3	1	0
TPH2	3	1	0
ZAP70	2	1	1
CNTNAP5	1	1	2
ESPL1	1	2	1
DBN1	1	3	0
MAP3K9	0	3	1
KIF21B	2	1	1
THSD7B	4	0	0
MYO3B	3	2	0
MAP2	3	2	0
COL4A4	3	1	0
GLRA3	2	0	2
GRIA1	1	1	2
WWC1	1	2	1
SAMD9	2	2	0
PTPRZ1	3	0	2
RP1L1	2	2	1
MUC5AC	3	1	0
SIPA1L1	2	1	1
PER1	2	2	0
LAMA1	3	1	1
HOOK1	1	2	1
SHANK2	1	4	1
DMD	1	3	4
USP6	2	1	1
COL6A3	2	1	1
SPTBN2	2	1	1
EXPH5	2	2	0
KCNK10	4	0	1
SIGLEC6	2	2	0
SEL1L2	2	2	0
PLCE1	2	0	2
BOD1L1	2	0	2
MAP3K5	2	2	0
TAF1L	3	1	0
UVRAG	3	1	0
KNDC1	2	2	0
RHPN2	2	1	1
HERC1	2	3	0
PACS2	2	1	1
RGPD4	1	3	0
SETD1B	1	2	1
ZDBF2	1	2	1
TMEM132B	2	2	0
