# Supplementary material for: The immune subtypes and landscape of sarcomas
Source: BMC Immunol. 2022 Sep 24;23:46. doi: 10.1186/s12865-022-00522-3 (PMC9508767; doi:10.1186/s12865-022-00522-3)
Supplement: Supplementary file 6 — Additional file6. Table S3: List of 86 genes with significantly high mutation frequencies. [file 12865_2022_522_MOESM6_ESM.xlsx]

## Sheet: subtype.mut.sig.gene
Supplementary Table 3. List of 86 genes with significant high mutation frequency in each subtype
Gene	IMS1	IMS1.P value	IMS2	IMS2.P value	IMS3	IMS3.P value
PKHD1L1	6	0.00966271	2	0.982113	2	0.879321
MACF1	5	0.0284191	2	0.96898	2	0.836052
MDN1	2	0.489349	0	1	5	0.0336757
TNR	4	0.0461005	3	0.706948	0	1
MGAT4C	0	1	4	0.0435922	0	1
FAM205A	0	1	4	0.0435922	0	1
SHROOM2	4	0.023694	1	0.976727	1	0.900532
SLC4A7	3	0.0358927	0	1	1	0.78352
CTNNA2	1	0.785294	0	1	5	0.0128098
GPRIN3	0	1	5	0.0196554	0	1
TUBGCP5	4	0.023694	2	0.852472	0	1
HMCN1	0	1	6	0.0381149	1	0.932792
ABCB5	4	0.0461005	3	0.706948	0	1
C3	3	0.0358927	0	1	1	0.78352
CHD6	3	0.0358927	0	1	1	0.78352
AKAP12	0	1	4	0.0435922	0	1
SULF1	0	1	6	0.00881408	0	1
EP400	4	0.023694	2	0.852472	0	1
ZBTB1	3	0.0358927	1	0.91721	0	1
ZNF831	5	0.0152282	3	0.8019	0	1
DOCK2	4	0.0461005	2	0.910681	1	0.932792
TRDN	0	1	6	0.00881408	0	1
SYNE2	0	1	4	0.0435922	0	1
ERICH3	4	0.0461005	1	0.987734	2	0.706972
PCDHGA4	3	0.0358927	1	0.91721	0	1
NRXN2	0	1	4	0.0435922	0	1
PTCHD2	5	0.0152282	3	0.8019	0	1
TCHHL1	3	0.0358927	0	1	1	0.78352
CFAP46	3	0.0358927	0	1	1	0.78352
B4GALNT1	4	0.0461005	3	0.706948	0	1
RNF213	4	0.0461005	2	0.910681	1	0.932792
LOXHD1	0	1	4	0.0435922	0	1
FSIP2	3	0.0358927	1	0.91721	0	1
CSMD3	5	0.0152282	2	0.946942	1	0.954688
PRRC2A	3	0.0358927	0	1	1	0.78352
LAMA2	0	1	6	0.0381149	1	0.932792
DNAH11	5	0.0152282	3	0.8019	0	1
ANKRD30B	3	0.0358927	1	0.91721	0	1
KIAA2022	3	0.0358927	1	0.91721	0	1
DST	0	1	4	0.0435922	0	1
C2CD5	0	1	4	0.0435922	0	1
ZNF225	0	1	4	0.0435922	0	1
TRRAP	4	0.00948186	0	1	1	0.853103
ACSL4	0	1	0	1	4	0.0093818
AK9	3	0.0358927	1	0.91721	0	1
SGK223	0	1	5	0.0196554	0	1
PAPPA	4	0.023694	1	0.976727	1	0.900532
MYH10	0	1	5	0.0196554	0	1
ZFHX2	4	0.023694	2	0.852472	0	1
STARD9	0	1	4	0.0435922	0	1
DSCAML1	3	0.0358927	1	0.91721	0	1
UNC80	4	0.00948186	1	0.956018	0	1
CHL1	4	0.0461005	2	0.910681	1	0.932792
DOCK3	5	0.0023758	0	1	1	0.900532
NUP54	3	0.0358927	1	0.91721	0	1
FRAS1	5	0.0023758	1	0.976727	0	1
MROH1	3	0.0358927	1	0.91721	0	1
CCDC171	3	0.0358927	1	0.91721	0	1
DYNC2H1	4	0.0461005	3	0.706948	0	1
RABEP1	3	0.0358927	1	0.91721	0	1
PLCB4	3	0.0358927	1	0.91721	0	1
CECR2	6	9.86345e-05	0	1	0	1
NOTCH4	4	0.023694	1	0.976727	1	0.900532
MYH15	3	0.0358927	1	0.91721	0	1
DPP10	3	0.0358927	0	1	1	0.78352
FLG2	3	0.0358927	1	0.91721	0	1
LRIG2	0	1	4	0.0435922	0	1
DNAH6	4	0.00948186	1	0.956018	0	1
NWD2	3	0.0358927	1	0.91721	0	1
MUC5B	5	0.0471754	5	0.523766	0	1
LPPR2	0	1	4	0.0435922	0	1
ITGB4	0	1	4	0.0435922	0	1
ADGRG4	3	0.0358927	1	0.91721	0	1
KCNQ5	4	0.0022789	0	1	0	1
FRG2B	3	0.0358927	1	0.91721	0	1
SLC12A5	3	0.0358927	1	0.91721	0	1
RGPD3	3	0.0358927	1	0.91721	0	1
HIST1H3B	3	0.0358927	0	1	1	0.78352
GRM8	3	0.0358927	1	0.91721	0	1
TPH2	3	0.0358927	1	0.91721	0	1
THSD7B	4	0.0022789	0	1	0	1
COL4A4	3	0.0358927	1	0.91721	0	1
MUC5AC	3	0.0358927	1	0.91721	0	1
KCNK10	4	0.00948186	0	1	1	0.853103
TAF1L	3	0.0358927	1	0.91721	0	1
UVRAG	3	0.0358927	1	0.91721	0	1
