# Supplementary material for: The immune subtypes and landscape of sarcomas
Source: BMC Immunol. 2022 Sep 24;23:46. doi: 10.1186/s12865-022-00522-3 (PMC9508767; doi:10.1186/s12865-022-00522-3)
Supplement: Supplementary file 7 — Additional file7. Table S4: The height of each sample in 7 coexpression modules. [file 12865_2022_522_MOESM7_ESM.xlsx]

## Sheet: WGCNA.Module.genes
Supplementary Table 4. The height of each sample in 7 co-expression modules
Sample	brown	yellow	blue	turquoise	green	red	grey
TCGA-3B-A9HI	-0.0217134	-0.0160699	0.0545335	0.0503604	0.162762	0.0280355	-0.0148705
TCGA-3B-A9HJ	-0.0538102	-0.0267733	0.216292	0.0804748	0.0240469	-0.0443485	0.00255064
TCGA-3B-A9HL	0.0389452	-0.00992389	-0.029671	0.0354533	0.126859	0.0475061	-0.0191902
TCGA-3B-A9HO	-0.105371	-0.0508345	0.0886382	0.104996	0.00864484	-0.0108097	-0.00101859
TCGA-3B-A9HP	-0.0243556	0.0627005	0.0186963	0.00921796	0.0837436	-0.0357093	-0.0109978
TCGA-3B-A9HQ	0.0166516	0.105869	0.0902577	0.0260765	-0.0259786	-0.0864281	-0.0191902
TCGA-3B-A9HR	0.0503901	0.109749	-0.0671714	-0.103828	-0.0155662	-0.111422	-0.0168779
TCGA-3B-A9HS	0.0155888	-0.0383141	0.083483	0.0449478	0.0317289	0.0515065	-0.00889319
TCGA-3B-A9HT	0.0133073	-0.0394525	0.145738	0.105609	-0.031201	-0.00232685	-0.00765405
TCGA-3B-A9HU	0.0100326	0.10468	0.134679	0.0504555	0.00492413	-0.0916718	-0.00972888
TCGA-3B-A9HV	0.00149886	0.0608802	-0.0762591	-0.106417	-0.0730278	-0.101764	-0.0121651
TCGA-3B-A9HX	0.0471808	0.0554028	0.0230189	0.0113537	0.0288935	-0.00440821	-0.000160186
TCGA-3B-A9HY	0.0883834	0.123283	0.0261052	-0.0136198	0.0233358	-0.0200825	-0.0104528
TCGA-3B-A9HZ	0.00943756	0.102108	0.0499571	0.0327886	-0.0103106	-0.0798995	-0.0168957
TCGA-3B-A9I0	-0.039354	0.0937495	0.0547192	0.0206602	-0.0149142	-0.112243	-0.0166856
TCGA-3B-A9I1	0.045444	0.0596646	-0.0202866	-0.0396612	-0.0352457	-0.0939442	-0.0144201
TCGA-3B-A9I3	-0.00511377	0.0726298	0.0217083	-0.0206622	0.0121255	-0.0311595	0.211564
TCGA-DX-A1KU	0.0675987	0.0250902	0.000905724	0.0373822	0.0349022	0.0976616	-0.0191902
TCGA-DX-A1KW	0.0269862	-0.0175998	-0.0572652	0.000429251	0.119166	0.0682181	-0.0164724
TCGA-DX-A1KX	0.0101337	-0.0343807	-0.0163383	0.0264243	0.0763297	0.0422751	-0.0191902
TCGA-DX-A1KY	0.112352	-0.018534	-0.0718137	-0.0801482	-0.00292452	0.0404761	-0.0159985
TCGA-DX-A1KZ	0.00678949	-0.0237554	-0.0150084	0.0699222	-0.0128669	0.0802514	-0.0191902
TCGA-DX-A1L0	0.0643031	-0.0110491	-0.036569	-0.0126654	0.102915	0.083743	-0.0191902
TCGA-DX-A1L1	0.0734945	-0.0401161	0.12208	0.111021	-0.000498887	0.00691779	-0.00928985
TCGA-DX-A1L2	0.0703184	-0.0219162	-0.0184161	0.0492055	0.133494	0.00291504	-0.0162905
TCGA-DX-A1L3	-0.00593039	-0.0467747	0.0126621	0.0668076	0.0543432	0.0670125	0.00936009
TCGA-DX-A1L4	-0.000107591	-0.0200659	-0.00137739	0.0854668	0.0521321	0.112321	-0.0191902
TCGA-DX-A23R	0.124086	-0.00386185	-0.0279033	-0.0358026	0.0150379	0.101857	0.00247274
TCGA-DX-A23T	-0.0583775	-0.0366286	0.0321685	0.0678838	0.0497315	0.0163038	-0.0191902
TCGA-DX-A23U	0.00754103	-0.0478887	-0.038694	-0.00171327	-0.00314045	0.0737427	0.0319919
TCGA-DX-A23V	0.0121141	-0.0302464	0.0135542	0.0942912	0.0230574	0.0483505	-0.000681046
TCGA-DX-A23Y	0.0561332	-0.0235723	0.116144	0.108816	0.0287006	0.0108034	-0.0111105
TCGA-DX-A23Z	0.00211478	-0.0135199	-0.00974271	0.0207362	0.0160395	0.0891578	-0.00382723
TCGA-DX-A240	-0.017045	-0.0473966	-0.0766271	-0.0563247	-0.0192641	0.0892988	-0.0191902
TCGA-DX-A2IZ	0.067874	-0.0438998	-0.0541818	-0.105081	-0.0564362	-0.0291651	-0.0140457
TCGA-DX-A2J0	0.0183414	-0.0138961	0.00617083	0.00375899	0.0956612	0.0656608	-0.0144485
TCGA-DX-A2J1	-0.111752	-0.0555797	0.0185957	0.107369	0.043632	0.0142999	-0.00874955
TCGA-DX-A2J4	-0.0833248	-0.0273195	0.0548491	0.0467719	0.0429413	0.0440757	-0.0062462
TCGA-DX-A3LS	0.046943	0.00226381	0.0371555	0.0592646	0.166001	0.042089	-0.0167782
TCGA-DX-A3LT	-0.0346657	-0.0502829	0.0133155	0.0573658	-0.0450643	0.0825452	-0.0191902
TCGA-DX-A3LU	-0.130183	-0.0733897	0.0750364	0.0854387	-0.0794861	0.00660885	-0.0191902
TCGA-DX-A3LW	-0.0080821	-0.0196863	-0.0402103	-0.00191758	0.0916526	0.065699	-0.00892344
TCGA-DX-A3LY	-0.00389133	-0.0413476	-0.010345	0.095843	0.00303812	0.0165006	-0.0168195
TCGA-DX-A3M1	0.00211974	-0.00410334	-0.0138704	0.0231763	0.126361	0.0884748	-0.0121338
TCGA-DX-A3M2	-0.176485	-0.0722305	0.0202714	0.0971114	-0.083587	-0.0136451	-0.0172235
TCGA-DX-A3U5	0.0101958	-0.0371671	-0.0157951	0.0810517	0.0234248	0.0228993	-0.0165925
TCGA-DX-A3U6	-0.0343443	-0.0235698	0.156182	0.101355	0.0255691	0.0358957	-0.0191902
TCGA-DX-A3U7	0.0341622	0.0806845	-0.0273602	-0.0572711	-0.00694868	-0.0468395	-0.0137581
TCGA-DX-A3U8	0.00821703	-0.03701	0.0626112	0.104537	-0.0200329	-0.0104803	-0.00594007
TCGA-DX-A3U9	0.0188727	0.0829976	-0.0570027	-0.0767949	-0.0197483	-0.0363675	-0.0167788
TCGA-DX-A3UA	0.050851	-0.0224615	-0.0333445	-0.0109232	0.0233882	0.0919102	-0.0150368
TCGA-DX-A3UB	-0.111837	0.00677189	-0.0643322	-0.0727862	0.0237189	-0.0495032	-0.00977422
TCGA-DX-A3UC	-0.00311325	0.119024	-0.0031885	-0.0317065	-0.0677436	-0.116089	-0.0138627
TCGA-DX-A3UD	-0.0454477	0.0612655	-0.00926061	-0.056609	-0.0917069	-0.126055	-0.0114082
TCGA-DX-A3UE	-0.0476053	0.0715803	-0.0649276	-0.0864596	-0.0625201	-0.100433	-0.0108665
TCGA-DX-A3UF	0.00912731	0.0865861	-0.0056096	-0.0308231	0.0331966	-0.0436151	-0.0168617
TCGA-DX-A48J	0.0732105	0.119969	-0.00635228	-0.0547886	0.00510626	-0.0660981	-0.0140741
TCGA-DX-A48K	0.0168904	-0.0262156	-0.0122571	0.0116879	0.0235543	0.0970253	-0.0155366
TCGA-DX-A48L	0.0421605	0.0961276	-0.0447698	-0.0709906	0.00449044	-0.0530244	-0.00498269
TCGA-DX-A48N	0.0702016	-0.0371711	-0.024391	-0.0111806	0.0459032	0.0420004	0.0305857
TCGA-DX-A48O	-0.0533558	0.0785547	-0.0237324	-0.0743278	-0.0756597	-0.117873	-0.017304
TCGA-DX-A48P	-0.0294751	0.101406	0.0102154	-0.00573498	-0.0121978	-0.066699	-0.0139055
TCGA-DX-A48R	0.0189208	0.111096	-0.0614425	-0.0988895	-0.133589	-0.134037	-0.0171557
TCGA-DX-A48U	0.0211238	0.115801	-0.046156	-0.0780171	-0.108021	-0.0989931	0.085466
TCGA-DX-A6B7	-0.00112548	0.0906358	-0.0507442	-0.0830099	-0.0712548	-0.100549	-0.00779501
TCGA-DX-A6B8	0.00568933	-0.0584193	-0.0790335	-0.0429063	-0.0297415	0.0985621	-0.0154075
TCGA-DX-A6B9	-0.0165817	0.0630945	-0.0246563	-0.0583661	0.0615954	-0.0406263	-0.0167372
TCGA-DX-A6BA	0.046696	0.11318	-0.026285	-0.0275606	-0.0346128	-0.05595	-0.0167493
TCGA-DX-A6BB	-0.0944536	0.0736852	-0.0604444	-0.091165	-0.0779142	-0.111756	-0.0170297
TCGA-DX-A6BE	-0.0356822	-0.0247027	0.0786632	0.081365	0.0266758	0.0765719	-0.0161606
TCGA-DX-A6BF	-0.105818	-0.075794	0.0091424	0.0990096	-0.027653	-0.0197773	-0.0152473
TCGA-DX-A6BG	0.0245055	0.000906242	0.0636628	0.05147	0.128467	0.0928585	-0.0105815
TCGA-DX-A6BH	0.01143	-0.0181073	-0.0184301	-0.0145577	0.052836	0.0937845	-0.00713846
TCGA-DX-A6YQ	0.0409886	-0.063136	0.0519416	0.0483256	-0.0273608	-0.0123084	0.108471
TCGA-DX-A6YR	0.0218151	-0.0289063	-0.0124127	0.019613	0.0871863	0.0572103	-0.015048
TCGA-DX-A6YS	0.0796025	-0.0182153	-0.0361569	-0.029804	0.0714435	0.0482851	0.000208706
TCGA-DX-A6YT	0.0533683	-0.0276085	-0.0180324	0.0132512	0.0672479	0.0451809	0.0792448
TCGA-DX-A6YU	0.0253249	-0.0172896	0.0815002	0.108367	0.109592	0.0216106	-0.00604439
TCGA-DX-A6YV	0.0546589	-0.0441859	-0.0484804	-0.0370669	-0.0114505	0.0777006	-0.00154373
TCGA-DX-A6YX	0.0505999	-0.0607304	-0.0330173	0.0188822	-0.0619049	0.000870951	-0.00957074
TCGA-DX-A6YZ	0.00618532	-0.0247939	0.0100881	0.0363932	0.12631	-0.0154437	0.021085
TCGA-DX-A6Z0	0.00401511	-0.0373397	0.0102212	0.0142454	0.0475945	0.0593785	-0.0191902
TCGA-DX-A6Z2	0.0475787	0.100386	0.0873767	0.0297406	0.0405054	-0.0476313	-0.0168593
TCGA-DX-A7EF	0.0431441	-0.0652487	-0.0602697	-0.0396769	-0.0344451	0.0696385	-0.0103786
TCGA-DX-A7EI	0.0264626	-0.0135994	-0.0140311	-0.0812409	-0.0565829	0.0781254	-0.00676242
TCGA-DX-A7EL	0.0156321	0.112134	0.1081	0.0238998	-0.0178067	-0.0927751	-0.0191902
TCGA-DX-A7EM	0.0732351	0.131249	0.0347738	-0.00285966	0.0424793	-0.0693762	-0.0167476
TCGA-DX-A7EN	0.00407385	0.0932492	-0.0490487	-0.0838334	-0.0417695	-0.0985567	-0.0147673
TCGA-DX-A7EO	-0.0747491	-0.0969226	-0.0780771	-0.13592	-0.128668	-0.0507549	-0.0101694
TCGA-DX-A7EQ	-0.19575	-0.101808	-0.08027	-0.104386	-0.108765	-0.106765	-0.0164763
TCGA-DX-A7ER	-0.0966263	-0.0737825	-0.0859109	-0.126524	-0.0542593	-0.0625247	0.0929953
TCGA-DX-A7ES	-0.0770615	0.00339264	0.080117	0.0638561	0.0605958	-0.00911186	-0.0163347
TCGA-DX-A7ET	-0.162553	-0.0869681	0.0712436	0.0742123	-0.101004	-0.0309842	0.00794937
TCGA-DX-A7EU	-0.0693049	-0.0493728	-0.0300684	0.0293855	0.00731719	0.0115814	-0.0165673
TCGA-DX-A8BG	0.0206862	-0.0326384	0.171326	0.119013	-0.00897354	-0.0252533	-0.0110031
TCGA-DX-A8BH	-0.0702277	-0.0836834	0.0527616	0.0496205	-0.0801406	-0.0312746	0.0276605
TCGA-DX-A8BJ	-0.0538472	-0.0504447	-0.0388716	-0.02503	-0.0440949	0.0971413	-0.0159921
TCGA-DX-A8BK	-0.142059	-0.0580103	0.0277266	0.0737655	-0.0151457	-0.0154597	0.000526389
TCGA-DX-A8BL	-0.0991697	-0.0613064	0.10441	0.0327868	-0.0347172	-0.0279344	-0.0162839
TCGA-DX-A8BM	-0.00356542	-0.0414844	-0.0451335	0.00998366	-0.014607	-0.00336228	-0.0146549
TCGA-DX-A8BN	-0.0756006	-0.0591541	-0.061304	0.045491	-0.0135575	-0.0058358	0.00489382
TCGA-DX-A8BO	-0.0951999	-0.0666256	0.0469818	0.0672546	-0.0622538	-0.0178363	-0.0191902
TCGA-DX-A8BP	-0.0197441	-0.0503575	0.0949032	0.0762554	-0.0642764	0.0186769	0.00500956
TCGA-DX-A8BQ	-0.0859889	-0.0804207	0.128478	0.108801	-0.0627181	-0.0411101	-0.0165676
TCGA-DX-A8BR	0.00399691	-0.0212618	-0.00551321	0.0996216	0.0664034	0.00866127	-0.0140207
TCGA-DX-A8BS	-0.0176635	-0.0476855	-0.0384081	0.0238137	0.00992843	0.0598573	-0.00789309
TCGA-DX-A8BT	0.00501302	-0.0333846	-0.00754583	0.0292376	0.0903649	0.0277301	-0.0148024
TCGA-DX-A8BU	0.0629514	-0.0293925	-0.0297336	-0.034036	-0.0316061	0.0390451	-0.0161609
TCGA-DX-A8BV	0.0600146	0.0113588	-0.0160649	0.0345248	0.186338	0.0479247	-0.0126352
TCGA-DX-A8BX	-0.00732926	-0.0482995	-0.0383138	0.0784622	-0.0134867	0.039842	-0.0139239
TCGA-DX-A8BZ	-0.197724	-0.0912048	-0.0585308	0.0299446	-0.0854123	-0.00621201	-0.0135129
TCGA-DX-AATS	-0.0170421	-0.0479535	-0.0444231	-0.008801	-0.041266	0.0943281	-0.0121813
TCGA-DX-AB2E	-0.0247811	-0.0954609	-0.0138976	0.0106454	-0.0784661	-0.000588919	-0.0191902
TCGA-DX-AB2F	-0.023343	-0.0349857	-0.0377875	0.0450721	0.0804324	0.0668725	-0.0113768
TCGA-DX-AB2G	-0.0777138	-0.0531107	-0.00731788	0.0696781	0.0305369	0.0100508	-0.0124604
TCGA-DX-AB2H	0.0490782	-0.00470718	-0.0553888	-0.0870057	0.014847	0.0437824	-0.0123607
TCGA-DX-AB2J	-0.0130986	-0.0270092	-0.0504857	-0.0659679	-0.0373235	-0.0031133	-0.0113682
TCGA-DX-AB2L	-0.041001	-0.00661583	-0.031431	0.00946096	0.109307	0.104849	-0.00297956
TCGA-DX-AB2O	-0.00405395	-0.0272082	0.0125197	-0.00317761	-0.032578	0.0167	-0.0167682
TCGA-DX-AB2P	0.00842939	-0.0428111	-0.0203241	0.0124729	-0.0015645	0.120672	-0.013937
TCGA-DX-AB2Q	0.0239771	-0.0475615	-0.0429585	-0.0243774	0.0297575	0.052943	-0.0102292
TCGA-DX-AB2S	-0.0519304	-0.0325523	0.222672	0.117541	0.0255991	-0.0133607	-0.0109419
TCGA-DX-AB2T	0.0361893	-0.0165716	0.0959785	0.0796634	0.0905299	0.0284903	-0.0137466
TCGA-DX-AB2V	0.00111662	-0.0321532	-0.00410883	0.0401204	0.0961037	0.00275531	0.0331893
TCGA-DX-AB2W	-0.121617	-0.0836497	-0.0232159	0.049636	-0.0940529	0.012829	-0.0129694
TCGA-DX-AB2X	-0.0591258	-0.0856289	-0.0541613	-0.00549622	-0.0909893	-0.0278785	0.00769347
TCGA-DX-AB2Z	0.0314227	-0.0414735	0.165829	0.107247	-0.0469564	0.021464	-0.0191902
TCGA-DX-AB30	0.0706782	-0.0131687	-0.048376	-0.06962	-0.00869469	0.083139	-0.0147019
TCGA-DX-AB32	-0.0311233	-0.0272312	0.144432	0.119909	0.0298793	-0.00687592	-0.0159129
TCGA-DX-AB35	-0.0438801	-0.0311349	-0.036625	0.00932764	0.0828077	0.0597075	-0.0121878
TCGA-DX-AB36	0.0230019	-0.0516312	-0.0589946	-0.0282002	-0.0315629	0.082761	0.0188098
TCGA-DX-AB37	-0.0982016	-0.0530718	0.0663407	0.0887824	-0.0115722	-0.0247688	-0.0154597
TCGA-DX-AB3A	-0.0161703	-0.0200756	-0.0438025	-0.0260151	0.130173	0.0205646	-0.00873554
TCGA-DX-AB3B	0.0581696	-0.0288427	-0.0450745	-0.0957825	0.0220265	0.028481	-0.0191902
TCGA-DX-AB3C	-0.0397008	-0.0627671	-0.0807319	-0.136627	-0.11566	-0.054071	-0.00920556
TCGA-FX-A2QS	0.12441	-0.0121825	-0.0115518	-0.0061666	-0.011767	0.0643696	-0.0141615
TCGA-FX-A3NJ	0.058574	0.119082	-0.00381007	-0.0434067	-0.0329869	-0.0722542	-0.0164083
TCGA-FX-A3NK	0.0558246	0.00288292	-0.000455302	0.00259495	0.0999213	0.0886467	-0.0164651
TCGA-FX-A3RE	0.00982409	0.03231	-0.058994	-0.0417493	-9.31918e-05	0.0255275	-0.0165131
TCGA-FX-A3TO	0.00065461	-0.0425911	-0.0341917	-0.00554215	-0.00862131	0.0256924	-0.0116566
TCGA-FX-A48G	-0.194006	-0.0164599	-0.0474953	-0.0630546	-0.0629785	-0.0844415	0.0061102
TCGA-FX-A76Y	0.0346749	0.0713053	-0.00402958	-0.0621176	-0.0245835	-0.0691731	-0.00195277
TCGA-FX-A8OO	0.0232756	-0.0502438	-0.0699557	-0.0986892	0.0176606	-0.0284626	-0.0167986
TCGA-HB-A2OT	-0.0214634	-0.0346489	-0.0404196	0.0582775	0.0389351	0.0484126	-0.014674
TCGA-HB-A3L4	0.000580354	0.0503054	-0.0635098	-0.0778348	-0.0134633	-0.0631665	-0.0162699
TCGA-HB-A3YV	0.063418	-0.0271684	-0.0416894	-0.0557132	0.0346218	0.0388968	-0.0191902
TCGA-HB-A43Z	0.10955	0.098171	-0.0247863	-0.0428501	-0.0327619	-0.043164	-0.0132688
TCGA-HB-A5W3	0.0315445	0.109209	-0.0105319	-0.0220962	0.0276789	-0.0696678	-0.0137929
TCGA-HS-A5N7	-0.00546325	0.0942618	0.00271816	0.00822027	0.0638003	-0.0462749	-0.0165183
TCGA-HS-A5N9	0.0450162	0.0301026	-0.0735327	-0.118399	-0.100894	-0.0646229	-0.0156523
TCGA-HS-A5NA	0.0664935	0.0668855	-0.00522591	-0.0444708	-0.0777625	-0.1121	-0.0191902
TCGA-IE-A3OV	0.0471773	0.122708	0.0628017	0.0159267	-0.00446679	-0.0646351	-0.0167197
TCGA-IE-A4EH	-0.0104038	0.0638761	-0.0534685	-0.0582039	-0.00794114	-0.0494901	-0.0191902
TCGA-IE-A4EI	0.0614852	0.110715	-0.0517547	-0.057201	-0.0385932	-0.0822924	-0.00990035
TCGA-IE-A4EJ	0.0530398	-0.0241713	0.0773479	0.0607179	0.0235118	0.0527887	-0.0082949
TCGA-IE-A4EK	0.0322839	0.104373	-0.0629183	-0.108271	-0.0905915	-0.11404	-0.015798
TCGA-IE-A6BZ	0.0738027	-0.0462343	-0.0464848	-0.0133267	-0.00199686	0.0701761	0.0396088
TCGA-IF-A3RQ	-0.0286544	-0.0520255	-0.046573	0.0307046	-0.0912213	0.03367	-0.0191902
TCGA-IF-A4AJ	0.0306383	0.107852	0.0501973	0.00835793	0.0308718	-0.0813385	-0.0124736
TCGA-IF-A4AK	0.11445	0.132194	0.0164165	-0.0325573	0.00138272	-0.0422155	-0.0191902
TCGA-IS-A3K6	-0.0558493	-0.0177294	-0.000495602	-0.061499	-0.156429	-0.112303	-0.0135093
TCGA-IS-A3K7	-0.0756412	-0.0610659	0.0045996	0.0190864	-0.0709099	0.0276203	-0.0168266
TCGA-IS-A3K8	-0.0652897	0.0302451	-0.0567301	-0.083459	-0.0315823	-0.0532965	-0.0129813
TCGA-IS-A3KA	-0.177748	-0.0634252	-0.00770538	-0.0857281	-0.136068	-0.151327	-0.0133069
TCGA-IW-A3M4	0.0541742	0.0427258	-0.0397981	-0.0734648	-0.0278451	-0.0294863	-0.0166681
TCGA-IW-A3M6	-0.00917776	0.0515624	-0.000154559	0.0129075	0.0174243	0.0137838	-0.011642
TCGA-JV-A5VE	0.0201037	0.038186	0.046492	0.0126845	-0.0695579	-0.0368824	-0.0137097
TCGA-JV-A5VF	-0.0754608	-0.0575515	-0.0780372	-0.0387905	-0.106447	0.0511503	-0.0191902
TCGA-JV-A75J	-0.0255782	-0.0500218	-0.0842026	-0.130585	-0.0663328	0.000762192	-0.0168207
TCGA-K1-A3PN	0.0239547	0.111784	-0.033179	-0.0586749	-0.0319103	-0.109677	0.408426
TCGA-K1-A3PO	-0.0280264	0.0371345	0.0618209	0.0286973	0.143517	-0.0108455	-0.0191902
TCGA-K1-A42W	0.00188736	0.0821727	-0.00410722	0.00191796	0.0473593	-0.082887	-0.0191902
TCGA-K1-A42X	0.0852543	0.0664042	-0.0334455	-0.0962333	-0.0975884	-0.100859	-0.0163809
TCGA-K1-A6RT	-0.028738	-0.0285373	0.185472	0.0585737	-0.00112194	-0.0510888	-0.0150664
TCGA-K1-A6RU	-0.0316039	-0.0273636	0.00338458	0.0706049	0.0932667	0.000806063	0.0225787
TCGA-K1-A6RV	-0.0792564	-0.0765823	-0.069402	-0.00175	-0.0765428	0.063461	-0.0145802
TCGA-KD-A5QS	0.00470853	-0.00862185	-0.0475857	-0.00818361	0.0363185	0.0251327	-0.00182932
TCGA-KD-A5QT	0.0783416	0.0777747	-0.0223512	-0.0743545	-0.0565884	-0.0739792	-0.0108672
TCGA-KD-A5QU	0.00841807	0.07166	-0.0356967	-0.0544331	-0.0475487	-0.0268065	-0.0141387
TCGA-KF-A41W	-0.0149633	-0.00440451	-0.00457968	0.00181893	0.030427	0.0222198	-0.0191902
TCGA-LI-A67I	-0.00141028	-0.00231339	-0.057639	0.00312225	-0.0320853	0.0638295	0.605221
TCGA-LI-A9QH	0.048151	-0.0289777	-0.0522062	-0.0224372	0.0477197	0.0250951	-0.0124355
TCGA-MB-A5Y8	-0.0556252	-0.0679508	-0.0411329	0.0157273	-0.0745261	0.0628242	0.000756863
TCGA-MB-A5Y9	-0.15957	-0.080439	0.0638061	0.101052	-0.0616781	-0.0532471	0.12083
TCGA-MB-A8JK	0.0288534	0.00748979	0.0159192	-0.00049657	0.105276	0.0485202	0.278345
TCGA-MB-A8JL	0.0746475	-0.0376447	-0.0292295	-0.0253923	0.0132129	0.103052	-0.0164434
TCGA-MJ-A68H	0.0382511	0.0908796	-0.0409148	-0.0635887	0.0334333	-0.0654087	0.021241
TCGA-MJ-A68J	-0.0136387	-0.01833	0.0206162	0.0279515	0.0285191	0.058714	-0.0166479
TCGA-MJ-A850	-0.0874266	-0.0735217	-0.0593958	-0.0809318	-0.0810921	-0.0414256	-0.0143367
TCGA-MO-A47P	0.0381507	0.0617776	0.00675125	-0.0404791	-0.000207479	-0.0912398	-0.0191902
TCGA-MO-A47R	0.104323	-0.0140372	-0.0241133	-0.0335755	-0.000885459	-0.00141233	-0.0102239
TCGA-N1-A6IA	0.0256646	-0.0137628	-0.0501274	-0.048618	0.00794402	0.103295	-0.0191902
TCGA-PC-A5DK	0.0741096	0.12152	0.0837528	-0.00341811	-0.00522052	-0.07809	-0.0191902
TCGA-PC-A5DL	0.0584834	0.132354	0.027277	-0.0235057	-0.061666	-0.0751233	-0.0127057
TCGA-PC-A5DM	-0.0196526	-0.058737	-0.0580225	-0.0193818	-0.0842092	-0.0125096	-0.0191902
TCGA-PC-A5DN	0.0522102	0.031867	0.00125265	-0.00791558	0.118663	0.053149	-0.00871239
TCGA-PC-A5DO	0.0605097	0.114562	0.0268578	-0.00822921	0.0321182	-0.0625884	-0.0163414
TCGA-PC-A5DP	0.0348657	0.119977	-0.0437494	-0.0862755	-0.0338914	-0.0760431	-0.0191902
TCGA-PT-A8TR	0.0120073	-0.0376985	-0.0593083	-0.105072	-0.0409428	-0.00940372	-0.0168765
TCGA-QC-A6FX	-0.0187205	-0.065975	-0.00821596	0.0574915	-0.037599	0.0135256	0.0129483
TCGA-QC-A7B5	-0.103926	-0.0571955	-0.00159678	0.00674095	-0.0252348	0.0462507	-0.015058
TCGA-QC-AA9N	-0.00482927	-0.0440153	-0.0411652	0.0160663	-0.00336492	0.0131391	0.477012
TCGA-QQ-A5V2	-0.156058	-0.0942241	-0.0281092	0.0254755	-0.0796515	-0.0280134	-0.0191902
TCGA-QQ-A5V9	-0.0759973	-0.0499142	-0.00696752	0.0623086	0.0551817	0.0274546	-0.0145231
TCGA-QQ-A5VA	0.0207156	-0.00551054	0.186619	0.0776686	0.043819	0.0526766	-0.000398603
TCGA-QQ-A5VB	-0.0514665	-0.0502871	0.0492686	0.0595394	-0.0236652	0.0466759	-0.0191902
TCGA-QQ-A5VC	-0.0570583	-0.0824396	-0.0551712	-0.0386868	-0.116958	0.0108942	-0.00804937
TCGA-QQ-A5VD	-0.0621037	0.0536693	0.0261399	0.0313782	0.046143	0.0282085	-0.0105767
TCGA-QQ-A8VB	0.1137	0.0264886	-0.00689192	-0.0525232	0.0499061	0.0899993	-0.00631998
TCGA-QQ-A8VD	0.0205014	-0.0106241	-0.0647053	-0.0628883	0.0847596	0.139439	-0.0191902
TCGA-QQ-A8VF	0.0526891	-0.0672149	0.0658926	0.00269584	-0.0879825	-0.0167225	-0.0191902
TCGA-QQ-A8VG	0.0599551	-0.0134478	0.0709071	0.0958482	0.0405056	0.0127914	-0.00708121
TCGA-QQ-A8VH	0.0297319	-0.015619	-0.0405755	-0.0587005	0.0315669	0.00246366	-0.00300477
TCGA-RN-AAAQ	-0.0864688	-0.0660445	-0.011019	0.0682127	-0.104884	-0.0682224	-0.00558799
TCGA-SG-A6Z4	0.0703848	-0.0185465	-0.0391274	0.00625818	0.0764951	0.105498	-0.0147868
TCGA-SG-A6Z7	0.0645726	-0.0076564	-0.0370883	-0.0534442	-0.0255315	0.0706951	-0.00871862
TCGA-SG-A849	-0.0586519	-0.0565794	0.125214	0.102102	-0.0054421	0.00145596	0.0324388
TCGA-SI-A71O	0.0341341	-0.046867	-0.0415526	-0.0211997	-0.0260576	0.0844599	-0.012134
TCGA-SI-A71P	0.0563351	-0.0157335	0.0475117	0.0964894	0.0200519	-0.0322358	-0.0126471
TCGA-SI-A71Q	0.106139	0.000529838	-0.0375633	-0.0673207	0.00673689	0.0926654	-0.0191902
TCGA-SI-AA8B	0.0159324	-0.0574405	-0.0677225	-0.0114179	-0.0664862	0.0885958	-0.0131324
TCGA-SI-AA8C	0.0665474	0.000134903	0.00935612	-0.0198483	0.0255089	0.0935082	-0.013865
TCGA-UE-A6QT	-0.0316927	0.00729322	0.18855	0.0897221	0.0068049	-0.0503978	-0.0155382
TCGA-UE-A6QU	0.00307755	-0.0412873	0.155154	0.0888781	-0.026039	0.0113357	0.0358898
TCGA-VT-A80J	0.0286775	-0.0281002	0.107857	0.107403	0.0372093	0.00682375	-0.0191902
TCGA-VT-AB3D	-0.050117	-0.0260066	0.225213	0.11538	0.0484747	-0.00879336	-0.0160896
TCGA-WK-A8XO	-0.0508224	-0.0378764	0.0394929	0.0599561	0.0376233	0.0445411	-0.00198992
TCGA-WK-A8XS	0.0868905	0.112093	-0.041897	-0.0622956	-0.0319531	-0.0312033	-0.0125205
TCGA-WK-A8XT	0.0737089	-0.0517273	-0.0759719	-0.138314	-0.0453358	-0.00906238	-0.0167221
TCGA-WK-A8XX	0.0305978	0.108071	0.00937853	0.0213851	0.0279272	-0.0827823	-0.011782
TCGA-WK-A8XY	0.020782	0.10037	-0.0666913	-0.0863561	-0.018679	-0.114075	-0.0167895
TCGA-WK-A8XZ	0.079559	0.129715	-0.011096	-0.0408793	0.0430441	-0.0719779	-0.0191902
TCGA-WK-A8Y0	-0.012549	-0.0290273	0.0708483	0.0678147	0.0210519	0.045695	-0.00313688
TCGA-WP-A9GB	0.013204	0.0681377	-0.0562267	-0.106529	-0.0490771	-0.0776428	-0.0166622
TCGA-X2-A95T	0.104026	0.0995711	-0.013307	-0.0628339	-0.00563394	-0.0196533	-0.0134311
TCGA-X6-A7W8	-0.167358	-0.0945438	-0.0301307	0.0277177	-0.0812583	-0.0406117	0.0114651
TCGA-X6-A7WA	0.057746	0.124975	0.00649672	0.010212	0.0453903	-0.062526	-0.0118685
TCGA-X6-A7WB	0.0344623	0.0684855	-0.0472369	-0.0752829	-0.0194772	-0.0741129	-0.0191902
TCGA-X6-A7WC	-0.0296608	-0.0403304	0.0457649	0.0339293	0.0128525	0.0722405	0.00249912
TCGA-X6-A7WD	0.0754833	0.0985475	-0.0418933	-0.0332783	0.0443244	0.00701974	-0.0130383
TCGA-X6-A8C3	0.0470014	-0.0496809	0.0405236	0.0802816	-0.0268505	0.01	0.112716
TCGA-X6-A8C4	-0.00446999	-0.0866398	-0.0621403	-0.029622	-0.124026	0.0325839	-0.0191902
TCGA-X6-A8C5	-0.0131946	0.0938869	0.0545143	0.02837	0.0364826	-0.0731174	-0.013739
TCGA-X6-A8C6	0.0100459	-0.0103284	-0.00899592	0.0348483	0.0923329	0.0374348	-0.0124733
TCGA-X6-A8C7	0.104981	-0.0450454	-0.0673352	-0.114271	-0.0469525	0.0087994	-0.0113723
TCGA-X9-A971	0.0459955	0.0820668	-0.0451398	-0.0661828	0.00748594	-0.0542713	-0.00947843
TCGA-X9-A973	-0.00188404	-0.0341366	-0.0321302	0.0281261	0.00420527	0.0474904	-0.00303202
TCGA-Z4-A8JB	0.0190815	-0.0196766	-0.0325106	-0.0478948	0.034765	0.161928	-0.0191902
TCGA-Z4-A9VC	0.0221249	-0.0115338	-0.0310476	-0.0248813	0.156949	-0.0388202	-0.0168501
TCGA-Z4-AAPF	-0.0594111	-0.0369857	-0.053881	-0.0636455	0.0342397	0.0232913	-0.0191902
TCGA-Z4-AAPG	-0.0759042	-0.0671798	-0.0477628	0.0136756	-0.034566	0.0166298	-0.0130855
