# Supplementary material for: The immune subtypes and landscape of sarcomas
Source: BMC Immunol. 2022 Sep 24;23:46. doi: 10.1186/s12865-022-00522-3 (PMC9508767; doi:10.1186/s12865-022-00522-3)
Supplement: Supplementary file 8 — Additional file8. Table S5: List of six prognostic genes in the blue module. [file 12865_2022_522_MOESM8_ESM.xlsx]

## Sheet: Sheet1
Supplementary Table 5. List of six prognostic genes in blue module
Gene	P.value	HR	Low 95%CI	High 95%CI	br.cor
C16orf54	0.12377	0.881967	0.751606	1.03494	0.911113
CCR8	0.248022	1.16524	0.898938	1.51042	0.755235
CXCR3	0.2006	0.925257	0.821479	1.04215	0.933999
CYTIP	0.412936	1.05421	0.929057	1.19622	0.781781
SAMD3	0.688831	1.06168	0.792079	1.42304	0.784891
TBX21	0.103795	0.852163	0.702769	1.03331	0.937324
